# Supplementary material for: Emission of floral volatiles is facilitated by cell-wall non-specific lipid transfer proteins
Source: Nat Commun. 2023 Jan 19;14:330. doi: 10.1038/s41467-023-36027-9 (PMC9852552; doi:10.1038/s41467-023-36027-9)
Supplement: Supplementary file 6 — Source Data [file 41467_2023_36027_MOESM6_ESM.xlsx]

## Sheet: Fig. 1
Dudareva_SourceData Fig. 1
(a) Expression of PhnsLTP candidates in petunia flowers at 20:00 h on day 2 postanthesis measured based on analysis of RNA seq datasets
	Counts (Biological replicate 1)	Counts (Biological replicate 2)	Counts (Biological replicate 3)		Tukey's multiple comparisons test	P Value
Ph19536	24477	35995	20264		Ph19536 vs. Ph18755	<0.0001
Ph18755	165	260	549		Ph19536 vs. Ph18086	<0.0001
Ph18086	1877	1480	975		Ph19536 vs. Ph25985	<0.0001
Ph25985	7	6	14		Ph19536 vs. Ph36151	<0.0001
Ph36151	8	10	6		Ph19536 vs. Ph3757	<0.0001
Ph3757	34	59	19		Ph19536 vs. Ph45320	<0.0001
Ph45320	270	778	552		Ph19536 vs. Ph33937	<0.0001
Ph33937	1	14	8		Ph19536 vs. Ph13380	<0.0001
Ph13380	81	53	238		Ph18755 vs. Ph18086	0.9998
					Ph18755 vs. Ph25985	>0.9999
					Ph18755 vs. Ph36151	>0.9999
					Ph18755 vs. Ph3757	>0.9999
					Ph18755 vs. Ph45320	>0.9999
					Ph18755 vs. Ph33937	>0.9999
					Ph18755 vs. Ph13380	>0.9999
					Ph18086 vs. Ph25985	0.9989
					Ph18086 vs. Ph36151	0.9989
					Ph18086 vs. Ph3757	0.9991
					Ph18086 vs. Ph45320	>0.9999
					Ph18086 vs. Ph33937	0.9989
					Ph18086 vs. Ph13380	0.9994
					Ph25985 vs. Ph36151	>0.9999
					Ph25985 vs. Ph3757	>0.9999
					Ph25985 vs. Ph45320	>0.9999
					Ph25985 vs. Ph33937	>0.9999
					Ph25985 vs. Ph13380	>0.9999
					Ph36151 vs. Ph3757	>0.9999
					Ph36151 vs. Ph45320	>0.9999
					Ph36151 vs. Ph33937	>0.9999
					Ph36151 vs. Ph13380	>0.9999
					Ph3757 vs. Ph45320	>0.9999
					Ph3757 vs. Ph33937	>0.9999
					Ph3757 vs. Ph13380	>0.9999
					Ph45320 vs. Ph33937	>0.9999
					Ph45320 vs. Ph13380	>0.9999
					Ph33937 vs. Ph13380	>0.9999
(c) PhnsLTP1 expression during development at 15:00 h
Sample/days postanthesis	-1	1	2	3	4	5	6	7		Tukey's multiple comparisons test	P Value
Ct values biological replicate 1	23.6478	19.2276	20.1513	19.9085	20.8177	21.5727	23.4187	20.9325		day -1 vs. day 1	<0.0001
Ct values biological replicate 2	24.7397	19.4938	20.2777	20.0588	20.6886	22.1026	23.1176	23.3919		day -1 vs. day 2	<0.0001
Ct values biological replicate 3	26.6232	19.8387	19.9705	20.1648	20.6107	21.733	21.6531	24.7728		day -1 vs. day 3	<0.0001
										day -1 vs. day 4	0.0067
										day -1 vs. day 5	0.5311
										day -1 vs. day 6	0.9568
										day -1 vs. day 7	0.8486
										day 1 vs. day 2	0.0223
										day 1 vs. day 3	0.0516
										day 1 vs. day 4	0.0002
										day 1 vs. day 5	<0.0001
										day 1 vs. day 6	<0.0001
										day 1 vs. day 7	<0.0001
										day 2 vs. day 3	0.9998
										day 2 vs. day 4	0.3258
										day 2 vs. day 5	0.0032
										day 2 vs. day 6	0.0006
										day 2 vs. day 7	0.0011
										day 3 vs. day 4	0.1647
										day 3 vs. day 5	0.0014
										day 3 vs. day 6	0.0003
										day 3 vs. day 7	0.0005
										day 4 vs. day 5	0.2475
										day 4 vs. day 6	0.0516
										day 4 vs. day 7	0.0949
										day 5 vs. day 6	0.981
										day 5 vs. day 7	0.9988
										day 6 vs. day 7	>0.9999
(c) PhnsLTP2 expression during development at 15:00 h
	-1	1	2	3	4	5	6	7		Tukey's multiple comparisons test	P Value
Ct values biological replicate 1	21.04	28.5421	29.7508	29.7965	30.0419	30.5822	32.1977	31.9815		day -1 vs. day 1	<0.0001
Ct values biological replicate 2	21.8305	29.1685	28.9127	30.5425	30.967	30.5861	32.0666	31.4004		day -1 vs. day 2	<0.0001
Ct values biological replicate 3	20.5057	27.3153	31.161	29.8738	31.3357	31.8621	31.2426	31.0183		day -1 vs. day 3	<0.0001
										day -1 vs. day 4	<0.0001
										day -1 vs. day 5	<0.0001
										day -1 vs. day 6	<0.0001
										day -1 vs. day 7	<0.0001
										day 1 vs. day 2	>0.9999
										day 1 vs. day 3	>0.9999
										day 1 vs. day 4	>0.9999
										day 1 vs. day 5	>0.9999
										day 1 vs. day 6	>0.9999
										day 1 vs. day 7	>0.9999
										day 2 vs. day 3	>0.9999
										day 2 vs. day 4	>0.9999
										day 2 vs. day 5	>0.9999
										day 2 vs. day 6	>0.9999
										day 2 vs. day 7	>0.9999
										day 3 vs. day 4	>0.9999
										day 3 vs. day 5	>0.9999
										day 3 vs. day 6	>0.9999
										day 3 vs. day 7	>0.9999
										day 4 vs. day 5	>0.9999
										day 4 vs. day 6	>0.9999
										day 4 vs. day 7	>0.9999
										day 5 vs. day 6	>0.9999
										day 5 vs. day 7	>0.9999
										day 6 vs. day 7	>0.9999
(c) PhnsLTP3 expression during development at 15:00 h
	-1	1	2	3	4	5	6	7		Tukey's multiple comparisons test	P Value
Ct values biological replicate 1	25.6587	26.8823	27.1564	26.9438	27.5538	27.2253	26.4093	26.7962		day -1 vs. day 1	0.1242
Ct values biological replicate 2	25.8942	26.4324	26.65	27.074	27.0684	26.5004	26.2073	25.13		day -1 vs. day 2	0.0799
Ct values biological replicate 3	24.9571	27.2331	27.3498	26.7048	26.9105	26.4537	26.1574	24.8366		day -1 vs. day 3	0.1021
										day -1 vs. day 4	0.0601
										day -1 vs. day 5	0.1666
										day -1 vs. day 6	0.4783
										day -1 vs. day 7	>0.9999
										day 1 vs. day 2	>0.9999
										day 1 vs. day 3	>0.9999
										day 1 vs. day 4	0.9999
										day 1 vs. day 5	>0.9999
										day 1 vs. day 6	0.9815
										day 1 vs. day 7	0.0796
										day 2 vs. day 3	>0.9999
										day 2 vs. day 4	>0.9999
										day 2 vs. day 5	0.9998
										day 2 vs. day 6	0.9347
										day 2 vs. day 7	0.0503
										day 3 vs. day 4	>0.9999
										day 3 vs. day 5	>0.9999
										day 3 vs. day 6	0.9653
										day 3 vs. day 7	0.0649
										day 4 vs. day 5	0.9987
										day 4 vs. day 6	0.8837
										day 4 vs. day 7	0.0376
										day 5 vs. day 6	0.9946
										day 5 vs. day 7	0.1084
										day 6 vs. day 7	0.3465
(c) PhnsLTP3 expression during development at 23:00 h
	-1	1	2	3	4	5	6	7		Tukey's multiple comparisons test	P Value
Ct values biological replicate 1	25.0682	21.5561	21.6365	21.7017	20.7783	21.787	22.9522	30.1763		day -1 vs. day 1	0.0003
Ct values biological replicate 2	25.2958	21.3954	21.0534	20.9545	21.7353	21.0865	24.2798	29.8761		day -1 vs. day 2	0.0086
Ct values biological replicate 3	25.2823	20.9516	22.1516	21.7717	21.9882	22.6959	26.2208	23.4396		day -1 vs. day 3	0.0016
Ct values biological replicate 4	25.0875	20.8526	21.7016	21.1801	21.9396	23.9224	27.6149	28.4735		day -1 vs. day 4	0.0058
										day -1 vs. day 5	0.1175
										day -1 vs. day 6	>0.9999
										day -1 vs. day 7	>0.9999
										day 1 vs. day 2	0.8309
										day 1 vs. day 3	0.9943
										day 1 vs. day 4	0.9007
										day 1 vs. day 5	0.1961
										day 1 vs. day 6	0.0005
										day 1 vs. day 7	0.0002
										day 2 vs. day 3	0.9965
										day 2 vs. day 4	>0.9999
										day 2 vs. day 5	0.9285
										day 2 vs. day 6	0.0173
										day 2 vs. day 7	0.0074
										day 3 vs. day 4	0.9994
										day 3 vs. day 5	0.5796
										day 3 vs. day 6	0.0034
										day 3 vs. day 7	0.0014
										day 4 vs. day 5	0.8694
										day 4 vs. day 6	0.0117
										day 4 vs. day 7	0.005
										day 5 vs. day 6	0.2041
										day 5 vs. day 7	0.1041
										day 6 vs. day 7	>0.9999
(d) PhnsLTP1 expression during a normal light/dark cycle
Sample/time during day/night cycle	3pm	7pm	11pm	3am	7am	11am	3pm	7pm	11pm	3am		Tukey's multiple comparisons test	P Value
Ct values biological replicate 1	20.3154	21.4925	21.7768	23.0018	22.9558	20.4422	19.9875	21.4499	23.0032	23.5037		Day1-3pm vs. Day1-7pm	0.0003
Ct values biological replicate 2	20.0301	21.9201	22.2184	22.6642	22.8457	20.0002	20.5576	21.2499	22.4331	23.4243		Day1-3pm vs. Day1-11pm	<0.0001
Ct values biological replicate 3	20.0364	21.8717	22.2086	23.0557	22.1712	20.1733	19.5494	22.3707	22.8555	23.642		Day1-3pm vs. Day2-3am	<0.0001
												Day1-3pm vs. Day2-7am	<0.0001
												Day1-3pm vs. Day2-11am	>0.9999
												Day1-3pm vs. Day2-3pm	0.9932
												Day1-3pm vs. Day2-7pm	0.0006
												Day1-3pm vs. Day2-11pm	<0.0001
												Day1-3pm vs. Day3-3am	<0.0001
												Day1-7pm vs. Day1-11pm	0.9999
												Day1-7pm vs. Day2-3am	0.8504
												Day1-7pm vs. Day2-7am	0.9464
												Day1-7pm vs. Day2-11am	0.0008
												Day1-7pm vs. Day2-3pm	<0.0001
												Day1-7pm vs. Day2-7pm	>0.9999
												Day1-7pm vs. Day2-11pm	0.9083
												Day1-7pm vs. Day3-3am	0.6001
												Day1-11pm vs. Day2-3am	0.9871
												Day1-11pm vs. Day2-7am	0.9987
												Day1-11pm vs. Day2-11am	0.0003
												Day1-11pm vs. Day2-3pm	<0.0001
												Day1-11pm vs. Day2-7pm	0.9974
												Day1-11pm vs. Day2-11pm	0.9957
												Day1-11pm vs. Day3-3am	0.8881
												Day2-3am vs. Day2-7am	>0.9999
												Day2-3am vs. Day2-11am	<0.0001
												Day2-3am vs. Day2-3pm	<0.0001
												Day2-3am vs. Day2-7pm	0.7079
												Day2-3am vs. Day2-11pm	>0.9999
												Day2-3am vs. Day3-3am	>0.9999
												Day2-7am vs. Day2-11am	<0.0001
												Day2-7am vs. Day2-3pm	<0.0001
												Day2-7am vs. Day2-7pm	0.8539
												Day2-7am vs. Day2-11pm	>0.9999
												Day2-7am vs. Day3-3am	0.9989
												Day2-11am vs. Day2-3pm	0.92
												Day2-11am vs. Day2-7pm	0.0015
												Day2-11am vs. Day2-11pm	<0.0001
												Day2-11am vs. Day3-3am	<0.0001
												Day2-3pm vs. Day2-7pm	<0.0001
												Day2-3pm vs. Day2-11pm	<0.0001
												Day2-3pm vs. Day3-3am	<0.0001
												Day2-7pm vs. Day2-11pm	0.79
												Day2-7pm vs. Day3-3am	0.4376
												Day2-11pm vs. Day3-3am	0.9998
(d) PhnsLTP2 expression during a normal light/dark cycle
Sample/time during day/night cycle	3pm	7pm	11pm	3am	7am	11am	3pm	7pm	11pm	3am		Tukey's multiple comparisons test	P Value
Ct values biological replicate 1	29.1109	29.6734	29.7474	30.4609	31.6744	30.9017	29.4352	30.7826	31.1575	30.8343		Day1-3pm vs. Day1-7pm	0.2984
Ct values biological replicate 2	28.9078	29.7663	30.1947	30.564	30.6805	29.7717	29.9453	32.3111	31.2363	30.7222		Day1-3pm vs. Day1-11pm	0.0435
Ct values biological replicate 3	29.3769	29.7188	30.2837	31.1831	31.4823	29.5869	28.8255	30.1217	31.3233	31.6378		Day1-3pm vs. Day2-3am	0.0021
												Day1-3pm vs. Day2-7am	0.0004
												Day1-3pm vs. Day2-11am	0.0662
												Day1-3pm vs. Day2-3pm	0.9887
												Day1-3pm vs. Day2-7pm	0.0014
												Day1-3pm vs. Day2-11pm	0.0004
												Day1-3pm vs. Day3-3am	0.0007
												Day1-7pm vs. Day1-11pm	0.9842
												Day1-7pm vs. Day2-3am	0.3435
												Day1-7pm vs. Day2-7am	0.0933
												Day1-7pm vs. Day2-11am	0.9966
												Day1-7pm vs. Day2-3pm	0.8542
												Day1-7pm vs. Day2-7pm	0.2545
												Day1-7pm vs. Day2-11pm	0.0897
												Day1-7pm vs. Day3-3am	0.1532
												Day1-11pm vs. Day2-3am	0.9104
												Day1-11pm vs. Day2-7am	0.5036
												Day1-11pm vs. Day2-11am	>0.9999
												Day1-11pm vs. Day2-3pm	0.276
												Day1-11pm vs. Day2-7pm	0.8307
												Day1-11pm vs. Day2-11pm	0.4915
												Day1-11pm vs. Day3-3am	0.6663
												Day2-3am vs. Day2-7am	0.9984
												Day2-3am vs. Day2-11am	0.8252
												Day2-3am vs. Day2-3pm	0.0186
												Day2-3am vs. Day2-7pm	>0.9999
												Day2-3am vs. Day2-11pm	0.9981
												Day2-3am vs. Day3-3am	>0.9999
												Day2-7am vs. Day2-11am	0.3854
												Day2-7am vs. Day2-3pm	0.0035
												Day2-7am vs. Day2-7pm	0.9999
												Day2-7am vs. Day2-11pm	>0.9999
												Day2-7am vs. Day3-3am	>0.9999
												Day2-11am vs. Day2-3pm	0.3757
												Day2-11am vs. Day2-7pm	0.7201
												Day2-11am vs. Day2-11pm	0.3747
												Day2-11am vs. Day3-3am	0.5392
												Day2-3pm vs. Day2-7pm	0.0122
												Day2-3pm vs. Day2-11pm	0.0034
												Day2-3pm vs. Day3-3am	0.0064
												Day2-7pm vs. Day2-11pm	0.9998
												Day2-7pm vs. Day3-3am	>0.9999
												Day2-11pm vs. Day3-3am	>0.9999
(d) PhnsLTP3 expression during a normal light/dark cycle
Sample/time during day/night cycle	3pm	7pm	11pm	3am	7am	11am	3pm	7pm	11pm	3am		Tukey's multiple comparisons test	P Value
Ct values biological replicate 1	27.2412	24.3528	21.4305	21.459	22.1299	25.6785	27.2795	25.0991	22.0348	21.947		Day1-3pm vs. Day1-7pm	0.4639
Ct values biological replicate 2	27.7806	24.6104	21.6441	21.5162	21.6656	25.8329	27.3138	26.1378	22.2881	22.0174		Day1-3pm vs. Day1-11pm	<0.0001
Ct values biological replicate 3	27.4039	24.2084	21.7223	21.7554	21.9887	27.0124	27.534	25.3082	21.8628	21.8279		Day1-3pm vs. Day2-3am	<0.0001
												Day1-3pm vs. Day2-7am	<0.0001
												Day1-3pm vs. Day2-11am	>0.9999
												Day1-3pm vs. Day2-3pm	>0.9999
												Day1-3pm vs. Day2-7pm	0.993
												Day1-3pm vs. Day2-11pm	<0.0001
												Day1-3pm vs. Day3-3am	<0.0001
												Day1-7pm vs. Day1-11pm	<0.0001
												Day1-7pm vs. Day2-3am	<0.0001
												Day1-7pm vs. Day2-7am	<0.0001
												Day1-7pm vs. Day2-11am	0.7681
												Day1-7pm vs. Day2-3pm	0.4752
												Day1-7pm vs. Day2-7pm	0.9413
												Day1-7pm vs. Day2-11pm	<0.0001
												Day1-7pm vs. Day3-3am	<0.0001
												Day1-11pm vs. Day2-3am	>0.9999
												Day1-11pm vs. Day2-7am	0.0835
												Day1-11pm vs. Day2-11am	<0.0001
												Day1-11pm vs. Day2-3pm	<0.0001
												Day1-11pm vs. Day2-7pm	<0.0001
												Day1-11pm vs. Day2-11pm	0.0093
												Day1-11pm vs. Day3-3am	0.0699
												Day2-3am vs. Day2-7am	0.0575
												Day2-3am vs. Day2-11am	<0.0001
												Day2-3am vs. Day2-3pm	<0.0001
												Day2-3am vs. Day2-7pm	<0.0001
												Day2-3am vs. Day2-11pm	0.0061
												Day2-3am vs. Day3-3am	0.0478
												Day2-7am vs. Day2-11am	<0.0001
												Day2-7am vs. Day2-3pm	<0.0001
												Day2-7am vs. Day2-7pm	<0.0001
												Day2-7am vs. Day2-11pm	0.984
												Day2-7am vs. Day3-3am	>0.9999
												Day2-11am vs. Day2-3pm	>0.9999
												Day2-11am vs. Day2-7pm	>0.9999
												Day2-11am vs. Day2-11pm	<0.0001
												Day2-11am vs. Day3-3am	<0.0001
												Day2-3pm vs. Day2-7pm	0.9939
												Day2-3pm vs. Day2-11pm	<0.0001
												Day2-3pm vs. Day3-3am	<0.0001
												Day2-7pm vs. Day2-11pm	<0.0001
												Day2-7pm vs. Day3-3am	<0.0001
												Day2-11pm vs. Day3-3am	0.9913
Standard curve for PhnsLTP1
Taeget name	ng/ul	log(ng)	Cт
PhnsLTP1	0.01	-2	11.7416
PhnsLTP1	0.01	-2	11.6159
PhnsLTP1	0.001	-3	15.3079
PhnsLTP1	0.001	-3	15.2716
PhnsLTP1	0.0001	-4	18.4419
PhnsLTP1	0.0001	-4	18.5606
PhnsLTP1	1e-05	-5	22.081
PhnsLTP1	1e-05	-5	21.8786
PhnsLTP1	1e-06	-6	25.2045
PhnsLTP1	1e-06	-6	25.1838
PhnsLTP1	1e-07	-7	28.56
PhnsLTP1	1e-07	-7	28.5037
Standard curve for PhnsLTP2
Taeget name	ng/ul	log(ng)	Cт
PhnsLTP2	0.01	-2	12.9267
PhnsLTP2	0.01	-2	12.8209
PhnsLTP2	0.001	-3	16.2361
PhnsLTP2	0.001	-3	16.0373
PhnsLTP2	0.0001	-4	19.4483
PhnsLTP2	0.0001	-4	19.6219
PhnsLTP2	1e-05	-5	22.9567
PhnsLTP2	1e-05	-5	22.9674
PhnsLTP2	1e-06	-6	26.1048
PhnsLTP2	1e-06	-6	26.223
PhnsLTP2	1e-07	-7	29.5934
PhnsLTP2	1e-07	-7	29.282
Standard curve for PhnsLTP3
Taeget name	ng/ul	log(ng)	Cт
PhnsLTP3	0.01	-2	13.2091
PhnsLTP3	0.01	-2	13.1853
PhnsLTP3	0.001	-3	16.6096
PhnsLTP3	0.001	-3	16.6732
PhnsLTP3	0.0001	-4	20.0645
PhnsLTP3	0.0001	-4	19.9944
PhnsLTP3	1e-05	-5	23.6576
PhnsLTP3	1e-05	-5	23.5917
PhnsLTP3	1e-06	-6	26.8103
PhnsLTP3	1e-06	-6	26.9796
PhnsLTP3	1e-07	-7	30.3983
PhnsLTP3	1e-07	-7	30.4426

## Sheet: Fig. 2
Dudareva_SourceData Fig. 2
All figures shown in Figure 2 did not crop. Zeiss *.CZI format source files are available upon request.

## Sheet: Fig. 3
Dudareva_SourceData Fig. 3
(a) PhnsLTP1 expression in PhnsLTP1-RNAi lines
		WT	EV	R9	R21	R22
Ct values biological replicate 1	Target gene PhnsLTP1 technical replicate 1	20.3021	19.6932	20.9611	22.0469	21.8261
	Target gene PhnsLTP1 technical replicate 2	20.3235	19.7334	20.917	22.1098	22.1551
	Reference gene EF1 technical replicate 1	23.0916	21.5016	21.4278	23.5406	23.348
	Reference gene EF1 technical replicate 2	23.1028	21.5585	21.4493	23.6043	23.395
Ct values biological replicate 2	Target gene PhnsLTP1 technical replicate 1	19.0299	19.7282	21.4288	21.0503	22.4546
	Target gene PhnsLTP1 technical replicate 2	19.1376	19.7346	21.4461	21.0637	22.5538
	Reference gene EF1 technical replicate 1	21.559	21.841	21.5283	22.3273	23.9232
	Reference gene EF1 technical replicate 2	21.564	21.871	21.5569	22.313	23.9218
Ct values biological replicate 3	Target gene PhnsLTP1 technical replicate 1	20.4416	19.9571	23.5329	22.5171	21.568
	Target gene PhnsLTP1 technical replicate 2	20.5242	20.1255	23.5744	22.4575	21.4008
	Reference gene EF1 technical replicate 1	22.1633	21.6344	23.7872	22.6056	22.5106
	Reference gene EF1 technical replicate 2	21.9633	22.9109	23.4153	22.8235	22.6106
(b) Total emission (nmol g FW-1 h-1) in PhnsLTP1-RNAi lines
	WT	EV	R9	R21	R22
Biological replicate 1	1112.19	1021.91	1648.69	914.818	997.551
Biological replicate 2	1688.66	1115.82	1423.45	1336.99	708.85
Biological replicate 3	1705.21	704.063	1311.34	1284.18	1006.21
Biological replicate 4	877.988	1052.76	1463.16	1051.33	1024.32
Biological replicate 5	1117.87	1037.24	1195.13	725.541	1128.69
Biological replicate 6	751.938	1136.69	961.555	1467.73	935.198
Biological replicate 7	1054.36	1220.87	1235.57	894.359	1376.81
Biological replicate 8	819.237	1369.94	827.817	948.059	944.905
Biological replicate 9	885.831				961.646
Biological replicate 10	833.787
Biological replicate 11	1459.17
Biological replicate 12	809.245
Biological replicate 13	769.37
Biological replicate 14	746.521
Biological replicate 15	1014.24
(c) Total pools (nmol g FW-1) in PhnsLTP1-RNAi lines
	WT	EV	R9	R21	R22
Biological replicate 1	2034	1542	2435	1825	1867
Biological replicate 2	2014	2312	3078	2024	2102
Biological replicate 3	1649	2333	2365	2116	2115
Biological replicate 4	1854	1541	2399	1545	1383
Biological replicate 5	1468	1543	2165	1864	1464
Biological replicate 6	2064	2200	2122	1560	1958
Biological replicate 7	1939	2091	2525	2013	1933
Biological replicate 8	2044	1752	2355	2392	1146
Biological replicate 9	1262		1531	1691
Biological replicate 10	1457		2379	1400
Biological replicate 11	1737
Biological replicate 12	2177
Biological replicate 13	2085
Biological replicate 14	1571
Biological replicate 15	1647
(d) PhnsLTP2 expression in PhnsLTP2-RNAi lines
		WT	EV	R24	R30	R35
Ct values biological replicate 1	Target gene PhnsLTP2 technical replicate 1	26.3237	26.5524	28.3248	27.6396	28.0165
	Target gene PhnsLTP2 technical replicate 2	26.261	26.4466	28.7655	27.7963	28.5987
	Reference gene EF1 technical replicate 1	20.8767	21.279	21.4069	20.977	21.514
	Reference gene EF1 technical replicate 2	21.1262	21.4669	21.7698	21.1989	21.3386
Ct values biological replicate 2	Target gene PhnsLTP2 technical replicate 1	26.0691	26.2256	29.1448	28.6837	27.8416
	Target gene PhnsLTP2 technical replicate 2	26.4691	26.4416	29.7561	28.3049	27.4045
	Reference gene EF1 technical replicate 1	21.0735	20.7235	23.5936	21.7805	21.1277
	Reference gene EF1 technical replicate 2	21.1135	21.4484	23.2265	21.897	21.779
Ct values biological replicate 3	Target gene PhnsLTP2 technical replicate 1	25.8995	26.1168	26.888	28.3918	28.3948
	Target gene PhnsLTP2 technical replicate 2	26.3662	25.8253	26.9884	28.8966	28.4345
	Reference gene EF1 technical replicate 1	21.1466	21.3642	20.6894	22.0124	21.3553
	Reference gene EF1 technical replicate 2	21.3402	21.7773	20.1235	21.8204	21.2621
(e) Total emission (nmol g FW-1 h-1) in PhnsLTP2-RNAi lines
	WT	EV	R24	R30	R35
Biological replicate 1	1112.19	1033.46	830.691	925.422	920.795
Biological replicate 2	1688.66	1135.85	1192.52	1003.99	805.38
Biological replicate 3	1705.21	996.175	714	924.297	737.236
Biological replicate 4	877.988	1283.06	639.855	1194.49	995.5
Biological replicate 5	1117.87	851.506	879.547	1528.32	1009.33
Biological replicate 6	751.938	1432.66	552.128	831.822	749.127
Biological replicate 7	1054.36	737.448	854.636	716.916	925.064
Biological replicate 8	819.237	672.309	966.988	611.873	780.568
Biological replicate 9	885.831	743.43	903.124	858.676	679.918
Biological replicate 10	833.787	907.716	794.212	1023.96	1398.23
Biological replicate 11	1459.17	717.673	928.085
Biological replicate 12	809.245	914.255	847.921
Biological replicate 13	769.37
Biological replicate 14	664.1
Biological replicate 15	746.521
Biological replicate 16	552.042
Biological replicate 17	1014.24
Biological replicate 18	587.387
(f) Total pools (nmol g FW-1) in PhnsLTP2-RNAi lines
	WT	EV	R24	R30	R35
Biological replicate 1	2014	2008	1856	2191	1976
Biological replicate 2	1649	1904	1826	1976	1493
Biological replicate 3	1854	2065	2210	2174	1683
Biological replicate 4	1468	1628	1857	1797	1514
Biological replicate 5	2064	1315	1334	1541	1231
Biological replicate 6	1939	1843	1668	2126	1624
Biological replicate 7	2044	1972	1986	1900	1705
Biological replicate 8	1457	1879	2261		1944
Biological replicate 9	1737	1846	2029		1720
Biological replicate 10	2177	2042
Biological replicate 11	1346	1872
Biological replicate 12	2085
Biological replicate 13	1571
Biological replicate 14	1647
Biological replicate 15	1426
Biological replicate 16	1406
(g) PhnsLTP3 expression in PhnsLTP3-RNAi lines
		WT	EV	R4	R5	171
Ct values biological replicate 1	Target gene PhnsLTP3 technical replicate 1	25.3562	26.3091	25.9537	25.7987	27.5221
	Target gene PhnsLTP3 technical replicate 2	25.8598	26.1428	25.9526	25.6899	27.2855
	Reference gene EF1 technical replicate 1	21.8338	22.4525	21.5036	20.6808	21.9487
	Reference gene EF1 technical replicate 2	20.6493	22.3385	21.2006	20.8612	21.7861
Ct values biological replicate 2	Target gene PhnsLTP3 technical replicate 1	25.3558	25.8154	26.3602	25.7196	26.4538
	Target gene PhnsLTP3 technical replicate 2	25.2269	26.1655	26.4726	25.6706	26.3898
	Reference gene EF1 technical replicate 1	20.7733	21.6421	21.2939	20.4875	21.0457
	Reference gene EF1 technical replicate 2	21.0509	21.9246	21.3111	20.4891	21.07
Ct values biological replicate 3	Target gene PhnsLTP3 technical replicate 1	25.4499	25.2433	27.4063	25.6834	27.2155
	Target gene PhnsLTP3 technical replicate 2	26.0707	24.8816	27.4319	25.674	27.2319
	Reference gene EF1 technical replicate 1	21.2097	20.7182	22.458	20.9253	21.9405
	Reference gene EF1 technical replicate 2	21.3266	21.1318	22.1784	20.8994	21.8052
(h) Total emission (nmol g FW-1 h-1) in PhnsLTP3- and PhnsLTP1+PhnsLPT3-RNAi lines
	WT	EV	R4	R5	171	R44	R46	R62
Biological replicate 1	789.774	476.147	366.326	404.729	443.373	211.5	377.7	344.2
Biological replicate 2	603.404	528.506	382.032	548.708	586.013	385.1	324.5	328.6
Biological replicate 3	685.414	574.166	448.853	242.644	533.061	266.5	538.8	503.2
Biological replicate 4	669.422	594.323	466.795	254.318	712.308	542.1	421.3	667
Biological replicate 5	1131.72	846.673	374.024	550.313	496.05	682.3	494.3	674.1
Biological replicate 6	968.391	744.615	497.368	515.212	498.616	602.8	475.7	730.7
Biological replicate 7	909.686	758.074		467.922	628.006		482.4	631.1
Biological replicate 8		771.86		564.432			658.9	632.1
Biological replicate 9		813.806		342.09			477.8	468.5
Biological replicate 10		509.937
(i) Expression of PhnsLTP1 and PhnsLTP3 in PhnsLTP1+PhnsLPT3-RNAi lines
		WT	EV	R44	R46	R62
Ct values biological replicate 1	Target gene PhnsLTP1 technical replicate 1	19.794	20.1075	27.5621	21.919	22.6258
	Target gene PhnsLTP1 technical replicate 2	19.7381	19.9872	27.1516	21.9082	22.8602
	Reference gene EF1 technical replicate 1	17.8277	17.8376	17.6773	17.8372	19.6258
	Reference gene EF1 technical replicate 2	17.6576	18.3126	17.8142	18.0366	19.3689
Ct values biological replicate 2	Target gene PhnsLTP1 technical replicate 1	19.2214	20.9999	27.9134	21.0792	22.0963
	Target gene PhnsLTP1 technical replicate 2	19.2442	20.8572	27.0713	21.1231	22.7198
	Reference gene EF1 technical replicate 1	17.5974	18.8762	18.5843	17.4335	18.5754
	Reference gene EF1 technical replicate 2	17.3785	19.1773	18.0035	16.7656	18.8392
Ct values biological replicate 3	Target gene PhnsLTP1 technical replicate 1	21.1873	20.3014	28.2188	22.7187	22.7084
	Target gene PhnsLTP1 technical replicate 2	20.8597	20.2813	28.5853	22.5392	22.6046
	Reference gene EF1 technical replicate 1	18.6241	17.9215	18.2228	18.6938	19.6059
	Reference gene EF1 technical replicate 2	17.8	17.5671	18.6711	18.2303	19.4068
		WT	EV	R44	R46	R62
Ct values biological replicate 1	Target gene PhnsLTP3 technical replicate 1	28.0009	28.8661	29.5053	29.4945	32.336
	Target gene PhnsLTP3 technical replicate 2	27.9937	29.0004	30.3997	28.7027	31.841
	Reference gene EF1 technical replicate 1	17.8277	17.8376	17.6773	17.8372	19.6258
	Reference gene EF1 technical replicate 2	17.6576	18.3126	17.8142	18.0366	19.3689
Ct values biological replicate 2	Target gene PhnsLTP3 technical replicate 1	27.5829	28.5083	29.9182	28.8618	31.1581
	Target gene PhnsLTP3 technical replicate 2	27.3555	28.9332	30.5039	28.1624	31.8484
	Reference gene EF1 technical replicate 1	17.5974	18.8762	18.5843	17.4335	18.5754
	Reference gene EF1 technical replicate 2	17.3785	19.1773	18.0035	16.7656	18.8392
Ct values biological replicate 3	Target gene PhnsLTP3 technical replicate 1	28.3757	28.622	31.0396	29.8151	31.563
	Target gene PhnsLTP3 technical replicate 2	28.4654	28.7467	30.9681	30.4191	31.3068
	Reference gene EF1 technical replicate 1	18.6241	17.9215	18.2228	18.6938	19.6059
	Reference gene EF1 technical replicate 2	17.8	17.5671	18.6711	18.2303	19.4068
(j) Total pools (nmol g FW-1) in PhnsLTP3- and PhnsLTP1+PhnsLPT3-RNAi lines
	WT	EV	R4	R5	171	R44	R46	R62
Biological replicate 1	1263.97	980.8	1051.5	858.4	1175.5	753.824	1087.11	1173.73
Biological replicate 2	1106.36	1250.5	1304.6	1265.4	1039.9	1127.47	1054.22	1112.12
Biological replicate 3	1364.27	1373.1	1018.4	843.9	1201.7	1268.42	1088.41	1107.48
Biological replicate 4	1175.07	1229.4	1274.2	1031.6	878.8	809.673	1482.27	1230.54
Biological replicate 5	1267.25	908.1	935.3	1189.6	1090.2	1014.77	1064.22	1100.18
Biological replicate 6	869.179	1258.4	911.4	1241.9	1157.1	1266.51	875.5	1194.42
Biological replicate 7	1327.38	1368.2	1161.4	1199.6	1144.8	1325.3	1111.7	1158.7
Biological replicate 8	1245.97	1246	1403	973.7	1259.5	1317.93	935.765	1285.36
Biological replicate 9	1109.31	1193.6	1165.8	1187.6	1145	1469.04	1282	1384.7
Biological replicate 10	1193.12	1068.9	1486	1152	1175.7	1423.17		1349.23
Biological replicate 11		1264	1306.7	1500.7	680.7	1201.7
Biological replicate 12		1550.7		662

## Sheet: Fig. 4
Dudareva_SourceData Fig. 4
(a) VOC distribution in PhnsLTP1- and PhnsLTP2-RNAi lines
	Biological replicate 1	Biological replicate 2	Biological replicate 3	Biological replicate 4	Biological replicate 5	Biological replicate 6	Biological replicate 7	Biological replicate 8	Biological replicate 9	Biological replicate 10		Biological replicate 1	Biological replicate 2	Biological replicate 3	Biological replicate 4	Biological replicate 5	Biological replicate 6	Biological replicate 7	Biological replicate 8	Biological replicate 9	Biological replicate 10
	Cuticular	Cuticular	Cuticular	Cuticular	Cuticular	Cuticular	Cuticular	Cuticular	Cuticular	Cuticular		Cellular	Cellular	Cellular	Cellular	Cellular	Cellular	Cellular	Cellular	Cellular	Cellular
WT	0.370412	0.531496	0.550698	0.354578	0.336452	0.385712	0.3986	0.401195	0.369651	0.358821		0.629588	0.468504	0.449302	0.645422	0.663548	0.614288	0.6014	0.598805	0.630349	0.641179
EV	0.382377	0.341463	0.375668	0.357623	0.360767	0.427841						0.617623	0.658537	0.624332	0.642377	0.639233	0.572159
R9	0.433903	0.307584	0.304272									0.566097	0.692416	0.695728
R21	0.527263	0.337707	0.433205	0.293598	0.343468	0.369939	0.356933					0.472737	0.662293	0.566795	0.706402	0.656532	0.630061	0.643067
R22	0.476014	0.424199	0.48327	0.354681	0.272696	0.24211	0.25908	0.296826	0.385017			0.523986	0.575801	0.51673	0.645319	0.727304	0.75789	0.74092	0.703174	0.614983
EV	0.375847	0.379913	0.382309	0.311853								0.624153	0.620087	0.617691	0.688147
R24	0.449615	0.247288	0.323874	0.38172	0.402	0.447167	0.337504	0.296785				0.550385	0.752712	0.676126	0.61828	0.598	0.552833	0.662496	0.703215
R30	0.291876	0.321816	0.279119	0.392932	0.307884	0.263807	0.280323					0.708124	0.678184	0.720881	0.607068	0.692116	0.736193	0.719677
R35	0.405096	0.397776	0.354321	0.300591	0.294727	0.319894	0.35187	0.371453				0.594904	0.602224	0.645679	0.699409	0.705273	0.680106	0.64813	0.628547
(b) VOC distribution in PhnsLTP3-RNAi lines
	Biological replicate 1	Biological replicate 2	Biological replicate 3	Biological replicate 4	Biological replicate 5	Biological replicate 6	Biological replicate 7	Biological replicate 8	Biological replicate 9	Biological replicate 10	Biological replicate 11	Biological replicate 12	Biological replicate 13	Biological replicate 14	Biological replicate 15	Biological replicate 16		Biological replicate 1	Biological replicate 2	Biological replicate 3	Biological replicate 4	Biological replicate 5	Biological replicate 6	Biological replicate 7	Biological replicate 8	Biological replicate 9	Biological replicate 10	Biological replicate 11	Biological replicate 12	Biological replicate 13	Biological replicate 14	Biological replicate 15	Biological replicate 16
	Cuticular	Cuticular	Cuticular	Cuticular	Cuticular	Cuticular	Cuticular	Cuticular	Cuticular	Cuticular	Cuticular	Cuticular	Cuticular	Cuticular	Cuticular	Cuticular		Cellular	Cellular	Cellular	Cellular	Cellular	Cellular	Cellular	Cellular	Cellular	Cellular	Cellular	Cellular	Cellular	Cellular	Cellular	Cellular
WT	0.395384	0.37633	0.410689	0.392025	0.463411	0.40448	0.412621	0.44407	0.332703	0.347988	0.365146	0.431641	0.367235	0.334728	0.410674	0.477292		0.604616	0.62367	0.589311	0.607975	0.536589	0.59552	0.587379	0.55593	0.667297	0.652012	0.634854	0.568359	0.632765	0.665272	0.589326	0.522708
EV	0.442548	0.342454	0.350608	0.358789	0.384831	0.330037	0.395523	0.366136										0.557452	0.657546	0.649392	0.641211	0.615169	0.669963	0.604477	0.633864
R4	0.286646	0.31724	0.324178	0.369958	0.2638													0.713354	0.68276	0.675822	0.630042	0.7362
R5	0.303304	0.287566	0.255632	0.301723	0.235618													0.696696	0.712434	0.744368	0.698277	0.764382
171	0.34049	0.257504	0.306236	0.255753	0.242032													0.65951	0.742496	0.693764	0.744247	0.757968

## Sheet: Fig. 5
Dudareva_SourceData Fig. 5
	VOC concentration (µM)	Percentage fluorescence quenched (%)
Benzaldehyde	3000	86.8358	86.3808	86.2085
	1500	74.247	79.5515	80.0032
	300	45.7547	56.3756	51.7212
	30	19.9364	11.965	16.7143
	3	3.47148	6.55891	12.7871
Benzyl alcohol	3000	34.4129	38.8933	34.2553
	1500	32.1297	29.6132	29.0075
	300	23.7469	24.9569	17.7745
	30	3.06484	3.64092	9.8418
Benzyl benzoate	1	31.4723	9.59225	36.7931
	3	33.2469	16.4205	33.7041
	5	25.3698	28.5613	39.2691
	12	59.4241	53.2289	61.8688
	30	72.953	50.7632	70.3973
Methyl benzoate	3	6.48216	6.56626	6.56816
	30	10.0671	16.1451	14.9439
	300	37.2995	35.0886	38.7669
	1500	74.636	66.7476	71.3317
	3000	78.8221	71.4048	74.1797
2-Phenyl ethanol	3000	41.0348	32.7006	40.0706
	1500	39.0289	34.284	33.237
	300	15.4763	18.9912	19.967
	30	14.2555	5.60509	8.60532
	3	8.20468	0.128871	7.39271
Vanillin	3	5.77504	5.07027	1.21495
	30	6.62139	14.2178	7.62961
	300	35.7613	34.4482	15.7705
	1500	17.0549	24.1671	26.2053
	3000	22.9634	20.2307	21.7156

## Sheet: Fig. 7
Dudareva_SourceData Fig. 7
(a) Total emission (nmol g FW-1h-1) from 16:00 h till 19:00 h
	Biological replicate 1	Biological replicate 2	Biological replicate 3	Biological replicate 4	Biological replicate 5	Biological replicate 6	Biological replicate 7	Biological replicate 8	Biological replicate 9		Biological replicate 1	Biological replicate 2	Biological replicate 3	Biological replicate 4	Biological replicate 5
	WT-1	WT-2	WT-3	WT-4	WT-5	WT-6	WT-7	WT-8	WT-9		PhLTP3-RNAi-R5-1	PhLTP3-RNAi-R5-2	PhLTP3-RNAi-R5-3	PhLTP3-RNAi-R5-4	PhLTP3-RNAi-R5-5
17:00:00	199.456	223.447	150.657	206.505	192.84	253.01	261.06	258.82	118.204		150.284	189.552	204.806	287.855	213.397
18:00:00	215.906	459.204	343.143	379.127	433.494	519.633	522.388	415.196	235.362		337.152	326.91	355.969	431.102	360.688
19:00:00	493.592	631.965	789.658	765.728	673.82	643.982	761.539	688.615	726.565		471.642	446.225	560.288	396.189	444.439
(b) Total emission (nmol g FW-1h-1) from 19:00 h till 22:00 h
	Biological replicate 1	Biological replicate 2	Biological replicate 3	Biological replicate 4	Biological replicate 5	Biological replicate 6	Biological replicate 7	Biological replicate 8		Biological replicate 1	Biological replicate 2	Biological replicate 3	Biological replicate 4	Biological replicate 5
	WT-1	WT-2	WT-3	WT-4	WT-5	WT-6	WT-7	WT-8		PhLTP3-RNAi-R5-1	PhLTP3-RNAi-R5-2	PhLTP3-RNAi-R5-3	PhLTP3-RNAi-R5-4	PhLTP3-RNAi-R5-5
20:00:00	1518.19	1478.61	1475.64	1541.15	1676.89	1731.4	1493.87	1593.3		1318.03	994.497	1444.21	1337.97
21:00:00	2226.2	1910.31	1679.9	2328.3	2332.94	1587.92	1787.81			1057.79	1743.67	1736.67	1491.16	1333.85
22:00:00	2015.78	2320.08	2194.7	1898.67	2323.44	1868.17	2345.18	2072.95		1675.77	1483.81	1604.11	1616.91	1339.62
(c) Total pools (nmol g FW-1) from 16:00 h till 19:00 h
	Biological replicate 1	Biological replicate 2	Biological replicate 3	Biological replicate 4	Biological replicate 5	Biological replicate 6	Biological replicate 7	Biological replicate 8	Biological replicate 9		Biological replicate 1	Biological replicate 2	Biological replicate 3	Biological replicate 4	Biological replicate 5
	WT-1	WT-2	WT-3	WT-4	WT-5	WT-6	WT-7	WT-8	WT-9		PhLTP3-RNAi-R5-1	PhLTP3-RNAi-R5-2	PhLTP3-RNAi-R5-3	PhLTP3-RNAi-R5-4	PhLTP3-RNAi-R5-5
16:00:00	237.54	216.831	355.015								249.64	272.346	270.389
17:00:00	359.308	497.091	396.074	587.596	570.047	596.873	504.479	570.58	629.768		615.448	527.361	603.519	721.933	569.361
18:00:00	1034.53	934.575	1091.54	1138.21	891.257	1208.5	1333.92	1242.48	877.736		1336.2	1200.62	1015.02	1206.89	1024.39
19:00:00	1948.6	1764.2	1864.08	2102.85	1821.03	2242.64	2813.88	2831.78	2397.05		2311.9	2102.06	2955.4	2570.9	2432.66
(d) Total pools (nmol g FW-1) from 19:00 h till 22:00 h
	Biological replicate 1	Biological replicate 2	Biological replicate 3	Biological replicate 4	Biological replicate 5	Biological replicate 6	Biological replicate 7	Biological replicate 8		Biological replicate 1	Biological replicate 2	Biological replicate 3	Biological replicate 4	Biological replicate 5
	WT-1	WT-2	WT-3	WT-4	WT-5	WT-6	WT-7	WT-8		PhLTP3-RNAi-R5-1	PhLTP3-RNAi-R5-2	PhLTP3-RNAi-R5-3	PhLTP3-RNAi-R5-4	PhLTP3-RNAi-R5-5
19:00:00	1112.14	1295.73	1310.52	1454.3	1260.26	1188.26	1144.78	1193.31		1357.92	1338.53	1493.13	1300.15
20:00:00	1911.88	2108.41	2156.3	2034.82	2616.89	1986.38	1951.75	2405.74		2312.41	1923.75	2834.91	2752.4
21:00:00	3020.91	2725.64	2406.28	3326.93	2591.67	3422.32	3472.59			2430.76	3908.66	2694.43	4003.6	4428
22:00:00	3423.18	3509.78	3440.9	3464.3	3780.3	4349.44	3833.51	4072.75		3829.97	3960.82	4261.81	3829.52	3863.78
(e) VEFs from 17:00 h till 19:00 h
	Biological replicate 1	Biological replicate 2	Biological replicate 3	Biological replicate 4	Biological replicate 5	Biological replicate 6	Biological replicate 7	Biological replicate 8	Biological replicate 9		Biological replicate 1	Biological replicate 2	Biological replicate 3	Biological replicate 4	Biological replicate 5
	WT-1	WT-2	WT-3	WT-4	WT-5	WT-6	WT-7	WT-8	WT-9		PhLTP3-RNAi-R5-1	PhLTP3-RNAi-R5-2	PhLTP3-RNAi-R5-3	PhLTP3-RNAi-R5-4	PhLTP3-RNAi-R5-5
17:00:00	0.2192	0.2392	0.1749	0.2252	0.2134	0.2625	0.2687	0.267	0.1426		0.1662	0.2009	0.2136	0.2763	0.2206
18:00:00	0.233	0.3925	0.3256	0.3479	0.3789	0.4224	0.4237	0.3688	0.2488		0.309	0.3025	0.3207	0.3638	0.3236
19:00:00	0.4099	0.4707	0.5263	0.5186	0.4867	0.4754	0.5173	0.4921	0.5055		0.3848	0.3718	0.4263	0.3445	0.3709
(f) VEFs from 20:00 h till 22:00 h
	Biological replicate 1	Biological replicate 2	Biological replicate 3	Biological replicate 4	Biological replicate 5	Biological replicate 6	Biological replicate 7	Biological replicate 8		Biological replicate 1	Biological replicate 2	Biological replicate 3	Biological replicate 4	Biological replicate 5
	WT-1	WT-2	WT-3	WT-4	WT-5	WT-6	WT-7	WT-8		PhLTP3-RNAi-R5-1	PhLTP3-RNAi-R5-2	PhLTP3-RNAi-R5-3	PhLTP3-RNAi-R5-4	PhLTP3-RNAi-R5-5
20:00:00	0.6463	0.6402	0.6397	0.6497	0.6686	0.6757	0.6426	0.6572		0.6025	0.5335	0.6242	0.6061
21:00:00	0.7282	0.6969	0.669	0.737	0.7373	0.6564	0.6827			0.5489	0.6673	0.6664	0.6317	0.6054
22:00:00	0.7081	0.7363	0.7253	0.6956	0.7366	0.6921	0.7384	0.7138		0.6584	0.6305	0.6485	0.6503	0.6064

## Sheet: Supplementary Figure 3
Dudareva_SourceData Supplementary Figure 3
All figures shown in Supplementary Figure 3 did not crop. Zeiss *.CZI format source files are available upon request.

## Sheet: Supplementary Figure 4
Dudareva_SourceData Supplementary Figure 4
(b) Expression of PhnsLTP2 in PhnsLTP1-RNAi lines
		WT	EV	PhnsLTP1-R9	PhnsLTP1-R21	PhnsLTP1-R22
Ct values biological replicate 1	Target gene PhnsLTP2 technical replicate 1	28.3727	29.9917	29.7396	27.9459	27.8711
	Target gene PhnsLTP2 technical replicate 2	28.0553	29.9152	29.2546	28.9096	27.7311
	Reference gene EF1 technical replicate 1	19.9915	21.6183	20.7512	19.7759	19.9073
	Reference gene EF1 technical replicate 2	19.6943	20.9943	20.8115	20.7736	19.8775
Ct values biological replicate 2	Target gene PhnsLTP2 technical replicate 1	28.2207	28.6651	28.8887	27.7704	29.398
	Target gene PhnsLTP2 technical replicate 2	28.6621	29.6232	28.9998	27.9382	29.9481
	Reference gene EF1 technical replicate 1	20.4577	20.7837	20.5534	19.9324	21.438
	Reference gene EF1 technical replicate 2	19.519	20.8387	20.595	19.507	21.121
Ct values biological replicate 3	Target gene PhnsLTP2 technical replicate 1	28.2844	28.7391	29.0828	28.1827	29.9431
	Target gene PhnsLTP2 technical replicate 2	28.0484	28.639	29.8819	28.9691	29.6725
	Reference gene EF1 technical replicate 1	19.1349	20.118	20.9512	20.7104	21.1898
	Reference gene EF1 technical replicate 2	19.8973	20.6465	20.9699	20.5362	21.3863
(c) Expression of PhnsLTP3 in PhnsLTP1-RNAi lines
		WT	EV	PhnsLTP1-R9	PhnsLTP1-R21	PhnsLTP1-R22
Ct values biological replicate 1	Target gene PhnsLTP3 technical replicate 1	31.4085	27.5288	27.7389	28.9143	27.2381
	Target gene PhnsLTP3 technical replicate 2	31.7141	27.3952	27.6282	28.2514	27.2151
	Reference gene EF1 technical replicate 1	24.7204	21.1642	21.1112	21.7736	20.9073
	Reference gene EF1 technical replicate 2	24.5141	20.3869	21.3499	21.8902	20.3604
Ct values biological replicate 2	Target gene PhnsLTP3 technical replicate 1	27.1494	26.9736	27.2707	26.4454	27.9016
	Target gene PhnsLTP3 technical replicate 2	26.9177	26.457	26.935	26.0572	27.553
	Reference gene EF1 technical replicate 1	20.8591	20.1253	20.8067	20.1674	21.597
	Reference gene EF1 technical replicate 2	20.6189	20.6187	20.756	19.4706	21.8911
Ct values biological replicate 3	Target gene PhnsLTP3 technical replicate 1	27.3364	26.8773	27.6043	27.5215	27.156
	Target gene PhnsLTP3 technical replicate 2	26.8547	26.451	27.5592	27.3558	27.0022
	Reference gene EF1 technical replicate 1	20.5176	20.3837	20.8075	20.8674	20.2155
	Reference gene EF1 technical replicate 2	20.409	19.6105	20.9099	21.3649	20.6983

## Sheet: Supplementary Figure 5
Dudareva_SourceData Supplementary Figure 5
(b) Expression of PhnsLTP1 in PhnsLTP2-RNAi lines
		WT	EV	PhnsLTP2-R24	PhnsLTP2-R30	PhnsLTP2-R35
Ct values biological replicate 1	Target gene PhnsLTP1 technical replicate 1	20.931	20.2503	20.0461	20.3412	20.9137
	Target gene PhnsLTP1 technical replicate 2	20.9849	20.5883	20.2024	20.3966	20.0538
	Reference gene EF1 technical replicate 1	21.4414	21.1564	20.9043	21.1384	19.8585
	Reference gene EF1 technical replicate 2	21.7229	21.4943	21.1334	20.7295	19.9183
Ct values biological replicate 2	Target gene PhnsLTP1 technical replicate 1	20.6718	20.486	23.9452	19.8433	21.0233
	Target gene PhnsLTP1 technical replicate 2	20.3913	21.653	23.5636	19.2433	21.1721
	Reference gene EF1 technical replicate 1	20.586	21.5675	25.0782	20.1594	20.8384
	Reference gene EF1 technical replicate 2	20.8666	21.3675	24.2585	20.7075	20.9872
Ct values biological replicate 3	Target gene PhnsLTP1 technical replicate 1	19.5938	20.8807	19.7294	20.0029	19.51
	Target gene PhnsLTP1 technical replicate 2	19.0111	20.6456	19.5879	20.1132	19.3316
	Reference gene EF1 technical replicate 1	20.7448	21.7458	20.8638	20.6384	20.9098
	Reference gene EF1 technical replicate 2	19.3438	21.5529	19.9799	20.844	19.1353
(c) Expression of PhnsLTP3 in PhnsLTP2-RNAi lines
		WT	EV	PhnsLTP2-R24	PhnsLTP2-R30	PhnsLTP2-R35
Ct values biological replicate 1	Target gene PhnsLTP3 technical replicate 1	28.421	27.8917	28.9757	28.2543	28.8498
	Target gene PhnsLTP3 technical replicate 2	27.9096	28.0859	28.5779	28.6322	28.7785
	Reference gene EF1 technical replicate 1	20.0645	20.6864	20.8837	20.2111	20.2
	Reference gene EF1 technical replicate 2	19.9926	20.8448	21.157	20.4295	20.762
Ct values biological replicate 2	Target gene PhnsLTP3 technical replicate 1	28.4062	29.8396	30.9049	28.596	28.1278
	Target gene PhnsLTP3 technical replicate 2	28.3984	29.6559	30.1653	28.0191	28.3247
	Reference gene EF1 technical replicate 1	20.3818	21.1603	23.0782	20.9609	20.1942
	Reference gene EF1 technical replicate 2	20.3896	21.4675	22.3417	20.6075	20.5183
Ct values biological replicate 3	Target gene PhnsLTP3 technical replicate 1	27.9173	28.5276	28.6392	28.7198	29.3569
	Target gene PhnsLTP3 technical replicate 2	28.3173	28.1058	29.2552	28.5366	29.1886
	Reference gene EF1 technical replicate 1	20.3448	20.8395	20.7738	20.8632	20.6642
	Reference gene EF1 technical replicate 2	19.9264	21.0529	20.3409	20.6191	21.184

## Sheet: Supplementary Figure 6
Dudareva_SourceData Supplementary Figure 6
(b) Expression of PhnsLTP1 in PhnsLTP3-RNAi lines
		WT	EV	PhnsLTP3-R4	PhnsLTP3-R5	PhnsLTP3-171
Ct values biological replicate 1	Target gene PhnsLTP1 technical replicate 1	21.6605	21.9591	22.317	20.1293	21.5973
	Target gene PhnsLTP1 technical replicate 2	23.2394	21.5591	21.4422	19.7293	21.1968
	Reference gene EF1 technical replicate 1	21.9083	21.0666	21.8604	19.714	20.6388
	Reference gene EF1 technical replicate 2	21.9288	21.3485	22.2038	19.5221	20.2383
Ct values biological replicate 2	Target gene PhnsLTP1 technical replicate 1	19.9243	20.2891	19.9079	20.0428	20.2596
	Target gene PhnsLTP1 technical replicate 2	21.853	20.8275	20.0474	20.1428	20.4036
	Reference gene EF1 technical replicate 1	20.4023	19.8378	19.2383	19.9537	20.193
	Reference gene EF1 technical replicate 2	20.7616	20.1378	19.7625	19.4944	19.7899
Ct values biological replicate 3	Target gene PhnsLTP1 technical replicate 1	20.8703	20.2639	19.0519	20.2883	21.0259
	Target gene PhnsLTP1 technical replicate 2	20.841	20.1089	19.3383	19.6819	21.7225
	Reference gene EF1 technical replicate 1	20.6309	20.2577	19.2088	20.1317	20.5865
	Reference gene EF1 technical replicate 2	21.2309	19.3194	19.248	19.5253	20.8899
(c) Expression of PhnsLTP2 in PhnsLTP3-RNAi lines
		WT	EV	PhnsLTP3-R4	PhnsLTP3-R5	PhnsLTP3-171
Ct values biological replicate 1	Target gene PhnsLTP2 technical replicate 1	30.1746	29.606	29.0786	28.7024	29.9059
	Target gene PhnsLTP2 technical replicate 2	30.5746	29.3212	29.0825	28.0291	29.7057
	Reference gene EF1 technical replicate 1	21.8851	21.4946	20.9962	19.8366	21.8388
	Reference gene EF1 technical replicate 2	21.952	20.9206	20.7038	19.3995	22.2926
Ct values biological replicate 2	Target gene PhnsLTP2 technical replicate 1	29.9206	30.7395	28.3873	30.0946	30.2159
	Target gene PhnsLTP2 technical replicate 2	29.9953	30.4613	27.9553	29.2466	29.617
	Reference gene EF1 technical replicate 1	21.9169	22.6932	19.0383	21.8537	21.593
	Reference gene EF1 technical replicate 2	21.5915	21.9955	19.8088	21.4096	21.1628
Ct values biological replicate 3	Target gene PhnsLTP2 technical replicate 1	30.1764	30.6685	27.956	27.2028	30.2192
	Target gene PhnsLTP2 technical replicate 2	29.8068	30.3212	27.5259	26.972	29.9916
	Reference gene EF1 technical replicate 1	21.9633	22.3712	19.6142	19.2944	22.2676
	Reference gene EF1 technical replicate 2	21.5225	22.7886	19.0877	19.1253	22.0399
(d) Expression of PhnsLTP2 in PhnsLTP1 + PhnsLTP3-RNAi lines
		WT	EV	PhnsLTP1+3-R44	PhnsLTP1+3-R46	PhnsLTP1+3-R62
Ct values biological replicate 1	Target gene PhnsLTP2 technical replicate 1	29.34	30.4338	32.0793	28.7654	29.0502
	Target gene PhnsLTP2 technical replicate 2	29.0795	30.6795	31.1699	29.1183	28.9686
	Reference gene EF1 technical replicate 1	21.0921	21.9155	22.964	20.937	21.0852
	Reference gene EF1 technical replicate 2	20.6964	21.9322	23.0137	20.9266	20.6278
Ct values biological replicate 2	Target gene PhnsLTP2 technical replicate 1	29.5397	31.6749	31.0071	29.5576	29.9089
	Target gene PhnsLTP2 technical replicate 2	29.6153	31.7894	31.4237	29.9405	30.0097
	Reference gene EF1 technical replicate 1	20.8281	23.4096	22.0809	20.7567	22.5013
	Reference gene EF1 technical replicate 2	20.9037	22.5372	21.7577	21.1397	21.9273
Ct values biological replicate 3	Target gene PhnsLTP2 technical replicate 1	29.5346	30.074	30.5895	29.5459	30.8069
	Target gene PhnsLTP2 technical replicate 2	29.2385	30.6156	30.3801	29.7634	30.7436
	Reference gene EF1 technical replicate 1	20.942	22.7877	22.2769	20.4428	22.9093
	Reference gene EF1 technical replicate 2	21.0341	22.5141	22.0997	20.6603	21.9975

[truncated: 16 more sheets: Supplementary Figure 7, Supplementary Figure 8, Supplementary Figure 9, Supplementary Figure 10, Supplementary Figure 11, Supplementary Figure 12, Supplementary Figure 14, Supplementary Figure 15, Supplementary Figure 16, Supplementary Figure 17, Supplmentary Figure 19, Supplementary Figure 20, Supplmentary Figure 21, Supplementary Figure 23, Supplmentary Figure 24, Supplementary Figure 25]
